# Supplementary material for: Fine mapping of V(D)J recombinase mediated rearrangements in human lymphoid malignancies
Source: BMC Genomics. 2013 Aug 19;14:565. doi: 10.1186/1471-2164-14-565 (PMC3846541; doi:10.1186/1471-2164-14-565)
Supplement: Additional file 4 — RSS genomic coordinates used to design probes. [file 1471-2164-14-565-S4.xlsx]

## Sheet: IgHV
IgH variable
	V-RS sequence	hg19 chr14 (-) start	hg19 chr14 (-) end
IGHV(III)-82
IGHV7-81	caccatgtggaaacccacatcctgagagtgtcagaaatc	107282751	107282789
IGHV4-80
IGHV3-79
IGHV(II)-78-1	cacagtgagggaatcacagtgtgagctcacacccaaacc	107273797	107273835
IGHV5-78
IGHV7-77
IGHV(III)-76-1
IGHV3-76	cacagtgaggagaagtcagtgtgagcccagtcacaaacc	107236050	107236088
IGHV3-75	cgcagtgaagggaagtcaggttgagcccagacacaaacc	107231869	107231907
IGHV(II)-74-1
IGHV3-74	cacagtgagggaagtcaatgtgagcccagacacaaacc	107218635	107218673
IGHV3-73	cacagtgaggggaggtcagtgtgagcccggacacaaacc	107210891	107210929
IGHV3-72	cacagcgaggggaggtcagtgtgagcccggacacaaacc	107198891	107198929
IGHV3-71	cacagtgaggggaagtcagtgtgagcccggacacaaacc	107183357	107183395
IGHV2-70	cacagagacacagcccagggcgcttcctgtacaagaacc	107178780	107178818
IGHV1-69	cacagtgtgaaaacccacatcctgagagtgtcagaaacc	107169890	107169928
IGHV1-68	cacggtgcgagaacccacatcctgagagagtcaggaacc	107159824	107159862
IGHV(III)-67-4
IGHV(III)-67-3
IGHV(III)-67-2
IGHV(II)-67-1
IGHV1-67	cacagtgtgaaaactcatatcctgagagtgtcagtaacc	107136581	107136619
IGHV3-66	cacagtgaggggaggccattgtgcgcccagacacaaacc	107130992	107131030
IGHV(II)-65-1
IGHV3-65	cacagtgaggggaggtcagtgtgagcccagacacaaacc	107122054	107122092
IGHV3-64	cacagtgaggagaagttaatgtgggaccatgcagaaacc	107113700	107113738
IGHV3-63	ccaagtgaggaaacatcggtgtgagtccagaccaaaatt	107108198	107108237
IGHV(II)-62-1	cacagtgagggaatacacagtgtgaactcacaccaaaac	107106481	107106519
IGHV3-62	cgcagtgagaagtcagtgtgagcccagacacaaacctcc	107099094	107099132
IGHV4-61	cacagtgaggggaggtgagtgtgagcccagacacaaacc	107095085	107095123
IGHV(II)-60-1	cagagtgaggggaccacggtgcgagctcacacccaaac	107093672	107093709
IGHV3-60	cgcagtgagaagtcagtgtgagcccagacacaaacc	107087166	107087201
IGHV4-59	cacagtgaggggaggtgagtgtgagcccagacaaaaacc	107083215	107083253
IGHV1-58	cacagtgtgaaaacccacatcctgagagtgtcagaaacg	107078332	107078370
IGHV3-57	cacaggagagggaatatctgtgtgagcccagacacaaaa	107074883	107074921
IGHV7-56	caccgtgtggaaacccacatcccgagagttttagaaacc	107065733	107065771
IGHV4-55	cacagtgaggggaggtgagtgtgagcccagacacaaacc	107062087	107062125
IGHV3-54	caccaggtaagaagacatcagtgtgaacacagacacagaat	107057309	107057349
IGHV(II)-53-1
IGHV3-53	cacagtgaggggaagtcattgtgcgcccagacacaaacc	107048631	107048669
IGHV3-52	cacagtgaggggaggtcagtgtgagcccagacacaaacc	107042321	107042359
IGHV(II)-51-2
IGHV(III)-51-1	catcgtgatgggaagtccacgtgggctcagagacagact	107039449	107039487
IGHV5-51	cacagtgagagaaaccagccccgagcccgtctaaaacc	107034689	107034726
IGHV3-50
IGHV(II)-49-1
IGHV3-49	cacagtgaggggaggtcaatgtgagcccagacacaaacc	107012897	107012935
IGHV3-48	cacagtgaggggaggtcagtgtgagcccagacacaaacc	106993773	106993811
IGHV(III)-47-1	cacggtgaggggacatctgtgtgagctcagacacaaacc	106987096	106987134
IGHV3-47	cacagtgaggggaagtcaatgtgagcccagatacaaact	106974467	106974505
IGHV(II)-46-1
IGHV1-46	cacagtgtgagaaaccacatcctcagagtgtcagaaacc	106967008	106967046
IGHV1-45	cacagtgtgaaaacccacatcctgagaccgtcagaaacc	106962890	106962928
IGHV(II)-44-2
IGHV(IV)-44-1	cactgtgactcgaatccagagtgaactcagacacaaacc	106945310	106945348
IGH(III)-44
IGH(II)-43-1
IGHV3-43	cacagtgaggggaagtcagcgagagcccagacaaaaacc	106926148	106926186
IGHV3-42	gacagtgagggggaggttaacgtaggcccatacacaaatc	106919141	106919180
IGHV3-41	cacagtgagaggaagtccgtgtgagcccagacacaaacc	106899003	106899041
IGHV(II)-40-1
IGHV7-40	cacagggtggaaacccacatcccgagggagtcagaaacc	106881225	106881368
IGHV4-39	cacagtgaggggaggtgagtgtgagcccagacaaaaacc	106877578	106877616
IGHV(III)-38-1	cacagtgtggggacatctatgtgagcacagacacaaaag	106873896	106873934
IGHV3-38	cacagaggggaagtcattgtgcgcccagacacaaacctc	106866366	106866404
IGHV3-37	catggtgaggggaaaatcagtatgagcccagccagaact	106852541	106852576
IGHV3-36
IGHV3-35	cactgtgagaggtcggaagtgtgagcccagacacaaacc	106845282	106845320
IGHV7-34-1	cacagtgtggaaacccacatcccgagagtttcagaaagc	106833192	106833230
IGHV4-34	cacagtgaggggaggtgagtgtgagcccagacaaaaacc	106877578	106877616
IGHV3-33-2
IGHV(II)-33-1	cacagtgaggaaaccacagtgtgaactcatacccaagcc	106823282	106823320
IGHV3-33	cacagtgaggggaggtcattgtgcgcccagacacaaacc	106815681	106815719
IGHV3-32	ccaagtgaggaaatatcggtgtgagtccagacacaacat	106812032	106812070
IGHV(II)-31-1	cattgtgagcctagacacaaacctccct	106810345	106810372
IGHV4-31	cacagtgaggggaggtgagtgtgagcccagacacaaacc	106780472	106780510
IGHV3-30-2
IGHV3-30-5
IGHV4-30-4
IGHV3-30-3
IGHV4-30-2
IGHV4-30-1
IGHV(II)-30-1	cacagtgaggaaaccacagtgtgaactcatacccaagcc	106798563	106798601
IGHV3-30	cacagtgaggggaagtcattgtgcgcccagacacaaacc	106790964	106791002
IGHV3-29	ccaagtgaggaaacatcggtgtgagtccagacacaaaat	106787319	106787357
IGHV(II)-28-1	cgcaatgaagggccttcattgtgagcctagacacaaccc	106785647	106785685
IGHV4-28	cacagtgaggggaggtgagtgtgagcccagacacaaacc	106780472	106780510
IGHV7-27	cacagtgtggaaacccacatcctgagagaaccagaaatc	106774038	106774076
IGHV(II)-26-2
IGHV(III)-26-1	cacaggggagggaagatctgtctgagcccagacacaaaa	106765628	106765666
IGHV2-26	cacagagacacagcccaggatgcctcctgtacaagaacc	106757610	106757648
IGHV(III)-25-1	atggtctcactgatatctttacttcttttatcacttttg	106750121	106750159
IGHV3-25	cacagtgaggggaggtcagtgtgagcccagacacaaacc	106745581	106745619
IGHV1-24	cacagtgtgaaaacccacatcctgagagcgtcagaaacc	106733103	106733141
IGHV3-23	cacagtgaggggaagtcattgtgagcccagacacaaacc	106725160	106725198
IGHV(III)-22-2
IGHV(II)-22-1
IGHV3-22	cacagtgaggggaggtcagtgtgagcccggacacaaacc	106714321	106714359
IGHV3-21	cacagtgaggggaagtcagtgtgagcccagacacaaacc	106691632	106691670
IGHV(II)-20-1	cacagtgaggggacatcagtgtgagcccagacacaaacc	106669426	106669464
IGHV3-20	cacagtgaggggaagccagtgagagcccagacacaaacg	106667540	106667578
IGHV3-19	cactgtgagaggacggaagtgtgagcccagacacaaacc	106653330	106653368
IGHV1-18	cacagtgtgaaaacccacatcctgagggtttcagaaacc	106641522	106641560
IGHV1-17	cacagtgcgaaaacccacatcctgagagtgtcagaaacc	106630992	106631030
IGHV(III)-16-1
IGHV3-16	tcctgtgaggggacacaagtgcgagcccagacacaaacc	106621853	106621891
IGHV(II)-15-1
IGHV3-15	cacagtgaggggaggtcagtgtgagcccggacacaaacc	106610272	106610310
IGHV1-14	cacagtgtgaaaacccacatcctgagagagtcagaaatc	106602532	106602570
IGHV(III)-13-1	cacagtgaggggacatctgtgtgaactcagacaccaacc	106598955	106598993
IGHV3-13	cacagtgaggggaagtcagtatgagcccagacacaaacc	106586096	106586134
IGHV1-12
IGHV(III)-11-1
IGHV3-11	cacagtgaggggaagtcagtgtgagcccagacacaaacc	106573192	106573230
IGHV2-10	cacagagacagagcccagggtgcctcttgtacaagaccc	106559501	106559539
IGHV3-9	cacagtgaggggaagtcagcgagagcccagacaaaaacc	106552245	106552283
IGHV1-8	cacagtgtgaaaaaccacatcctcagagagtcagaaacc	106539038	106539076
IGHV3-7	cacagtgaggggaagtcagtgtgagcccagacacaaacc	106518359	106518397
IGHV3-6	tacggtaaggagaagtcagtgtgagcccagacacaaacc	106511738	106511776
IGHV(III)-5-2	cacagtgagggacatatgggtgagtctagacgcaaactt	106501792	106501830
IGHV(III)-5-1
IGHV2-5	cacaaagacacagcccagggcacctcctgtacaaaaacc	106494095	106494133
IGHV7-4-1	cacagtgtggaaacccacatcctgagagtgtcaaaaacc
IGHV4-4	cacagtgaggggaggtgagtgtgagcccagacacaaacc	106478069	106478107
IGHV1-3	cacagtgtgaaaacccacatcctgagagtgtcagaaacc	106471205	106471243
IGHV(III)-2-1	cacagtgagggaaaccctgtgtgagcccagacacaaagc	106467638	106467676
IGHV1-2	cacagtgtgaaaacccacatcctgagggtgtcagaaacc	106452630	106452668
IGHV(II)1-1
IGHV6-1	cacagtgaggggaagtcagtgtgagcccagacacaaacc	106405570	106405608
end positions (in order)	chromosome coordinates of 200bp preceding end
106405608	chr14:106405408-106405608
106452668	chr14:106452468-106452668
106467676	chr14:106467476-106467676
106471243	chr14:106471043-106471243
106478107	chr14:106477907-106478107
106494133	chr14:106493933-106494133
106501830	chr14:106501630-106501830
106511776	chr14:106511576-106511776
106518397	chr14:106518197-106518397
106539076	chr14:106538876-106539076
106552283	chr14:106552083-106552283
106559539	chr14:106559339-106559539
106573230	chr14:106573030-106573230
106586134	chr14:106585934-106586134
106598993	chr14:106598793-106598993
106602570	chr14:106602370-106602570
106610310	chr14:106610110-106610310
106621891	chr14:106621691-106621891
106631030	chr14:106630830-106631030
106641560	chr14:106641360-106641560
106653368	chr14:106653168-106653368
106667578	chr14:106667378-106667578
106669464	chr14:106669264-106669464
106691670	chr14:106691470-106691670
106714359	chr14:106714159-106714359
106725198	chr14:106724998-106725198
106733141	chr14:106732941-106733141
106745619	chr14:106745419-106745619
106750159	chr14:106749959-106750159
106757648	chr14:106757448-106757648
106765666	chr14:106765466-106765666
106774076	chr14:106773876-106774076
106780510	chr14:106780310-106780510
106780510	chr14:106780310-106780510
106785685	chr14:106785485-106785685
106787357	chr14:106787157-106787357
106791002	chr14:106790802-106791002
106798601	chr14:106798401-106798601
106810372	chr14:106810172-106810372
106812070	chr14:106811870-106812070
106815719	chr14:106815519-106815719
106823320	chr14:106823120-106823320
106833230	chr14:106833030-106833230
106845320	chr14:106845120-106845320
106852576	chr14:106852376-106852576
106866404	chr14:106866204-106866404
106873934	chr14:106873734-106873934
106877616	chr14:106877416-106877616
106877616	chr14:106877416-106877616
106881368	chr14:106881168-106881368
106899041	chr14:106898841-106899041
106919180	chr14:106918980-106919180
106926186	chr14:106925986-106926186
106945348	chr14:106945148-106945348
106962928	chr14:106962728-106962928
106967046	chr14:106966846-106967046
106974505	chr14:106974305-106974505
106987134	chr14:106986934-106987134
106993811	chr14:106993611-106993811
107012935	chr14:107012735-107012935
107034726	chr14:107034526-107034726
107039487	chr14:107039287-107039487
107042359	chr14:107042159-107042359
107048669	chr14:107048469-107048669
107057349	chr14:107057149-107057349
107062125	chr14:107061925-107062125
107065771	chr14:107065571-107065771
107074921	chr14:107074721-107074921
107078370	chr14:107078170-107078370
107083253	chr14:107083053-107083253
107087201	chr14:107087001-107087201
107093709	chr14:107093509-107093709
107095123	chr14:107094923-107095123
107099132	chr14:107098932-107099132
107106519	chr14:107106319-107106519
107108237	chr14:107108037-107108237
107113738	chr14:107113538-107113738
107122092	chr14:107121892-107122092
107131030	chr14:107130830-107131030
107136619	chr14:107136419-107136619
107159862	chr14:107159662-107159862
107169928	chr14:107169728-107169928
107178818	chr14:107178618-107178818
107183395	chr14:107183195-107183395
107198929	chr14:107198729-107198929
107210929	chr14:107210729-107210929
107218673	chr14:107218473-107218673
107231907	chr14:107231707-107231907
107236088	chr14:107235888-107236088
107273835	chr14:107273635-107273835
107282789	chr14:107282589-107282789

## Sheet: IgHD
IgH diversity
	5'D-RS sequence	hg19 chr14 (-) start	hg19 chr14 (-) end		3'D-RS sequence	hg19 chr14 (-) start	hg19 chr14 (-) end
IGHD1-1	agattctgaacagccccgagtcacggtg	106385378	106385405		caccgtgagaaaaactgtgtccaaaact	106385333	106385360
IGHD2-2	ggattttgtgggggctcgtgtcactgtg	106382716	106382743		cacagtgacacagccccattcccaaagc	106382657	106382684
IGHD3-3	ggtttggggtgaggtctgtgtcactgtg	106380249	106380276		cacagtgtcacagagtccatcaaaaacc	106380190	106380217
IGHD4-4	gctttttgtgaagggtcctcctactgtg	106379097	106379124		cacagtgatgaacccagcagcaaaaact	106379053	106379080
IGHD5-5	ggttattgtcagggggtgtcagactgtg	106378136	106378163		cacagtggtgctgcccatagcagcaacc	106378088	106378115
IGHD6-6	cgtttctgaaggtgtctgtgtcacagtg	106376287	106376313		cacagtgacactcgccaggccagaaacc	106376241	106376268
IGHD1-7	ggattctgaacagccccgagtcacagtg	106375783	106375810		cactgtgagaaaagcttcgtccaaaacg	106375738	106375765
IGHD2-8	ggattttgtgggggctcgtgtcactgtg	106373100	106373127		cacagtgacacagccccattcccaaagc	106373041	106373068
IGHD3-9	ggtttagaatgaggtctgtgtcactgtg	106370570	106370597		cacagtgtcacagagtccatcaaaaacc	106370511	106370539
IGHD3-10	ggtttggggtgaggtctgtgtcactgtg	106370386	106370413		cacagtgtcacagagtccatcaaaaacc	106370327	106370354
IGHD4-11	gctttttgtgaagggccctcctgctgtg	106369490	106369517		catagtgatgaacccagtggcaaaaact	106369446	106369473
IGHD5-12	ggttattgtcaggcgatgtcagactgtg	106368530	106368557		cacagtggtgccgcccatagcagcaacc	106368479	106368506
IGHD6-13	ggtttctgaaggtgtctgtgtcacagtg	106367021	106367048		cacagtgacactcacccagccagaaacc	106366972	106366999
IGHD1-14	ggattccgaacagccccgagtcacagcg	106366513	106366540		cactgtcagaatagctacgtcaaaaact	106366468	106366495
IGHD2-15	ggattttgtgggggctcgtgtcactgtg	106363846	106363873		cacagtgacacagacccattcccaaagc	106363787	106363814
IGHD3-16	ggtttgaagtgaggtctgtgtcactgtg	106361529	106361556		cacagcatcacacggtccatcagaaaac	106361464	106361491
IGHD4-17	gctttttgtgaaggcccctcctactgtg	106360382	106360409		cacagtgatgaaactagcagcaaaaact	106360338	106360365
IGHD5-18	ggttattgtcagggggtgtcagactgtg	106359420	106359447		cacagtggtgctgcccatagcagcaacc	106359372	106359399
IGHD6-19	ggtttctgaagctgtctgtatcacagtg	106357578	106357605		cacagtgacactcgccaggccagaaacc	106357529	106357556
IGHD1-20	ggattctgaacagccccgagtcacagtg	106357066	106357093		caccgtgagaaaaactgtgtccaaaact	106357021	106357048
IGHD2-21	ggattttgtgggggttcgtgtcactgtg	106354437	106354464		cacagtgacacaaccccattcctaaagc	106354381	106354408
IGHD3-22	ggtttgaagtgaggtctgtgtcactgtg	106351920	106351947		cacagtgtcacagagtccatcaaaaact	106351861	106351888
IGHD4-23	gctttttgtgaagggccctcctgctgtg	106350747	106350774		cacagtgatgaaaccagcagcaaaaact	106350700	106350727
IGHD5-24	ggttattgtcagggggtgccaggccgtg	106349781	106349808		cacagtggtgccgcccatagcagcaacc	106349733	106349760
IGHD6-25	ggtttctgaagctgtctgtgtcacagtc	106347415	106347442		cacaatgacactgggcaggacagaaacc	106347369	106347396
IGHD1-26	ggattctgaacagccccgagtcacggtg	106346912	106346939		cactgtgagaaaagctatgtccaaaact	106346864	106346891
IGHD7-27	ggtttttggctgagctgagaaccactgtg	106331772	106331800		cacagtgattggcagctctacaaaaacc	106331733	106331760
5' start positions (in order)	chromosome coordinates of 200bp following start				3' end positions (in order)	chromosome coordinates of 200bp preceding end
106331772	chr14:106331772-106331972				106331760	chr14:106331560-106331760
106346912	chr14:106346912-106347112				106346891	chr14:106346691-106346891
106347415	chr14:106347415-106347615				106347396	chr14:106347196-106347396
106349781	chr14:106349781-106349981				106349760	chr14:106349560-106349760
106350747	chr14:106350747-106350947				106350727	chr14:106350527-106350727
106351920	chr14:106351920-106352120				106351888	chr14:106351688-106351888
106354437	chr14:106354437-106354637				106354408	chr14:106354208-106354408
106357066	chr14:106357066-106357266				106357048	chr14:106356848-106357048
106357578	chr14:106357578-106357778				106357556	chr14:106357356-106357556
106359420	chr14:106359420-106359620				106359399	chr14:106359199-106359399
106360382	chr14:106360382-106360582				106360365	chr14:106360165-106360365
106361529	chr14:106361529-106361729				106361491	chr14:106361291-106361491
106363846	chr14:106363846-106364046				106363814	chr14:106363614-106363814
106366513	chr14:106366513-106366713				106366495	chr14:106366295-106366495
106367021	chr14:106367021-106367221				106366999	chr14:106366799-106366999
106368530	chr14:106368530-106368730				106368506	chr14:106368306-106368506
106369490	chr14:106369490-106369690				106369473	chr14:106369273-106369473
106370386	chr14:106370386-106370586				106370354	chr14:106370154-106370354
106370570	chr14:106370570-106370770				106370539	chr14:106370339-106370539
106373100	chr14:106373100-106373300				106373068	chr14:106372868-106373068
106375783	chr14:106375783-106375983				106375765	chr14:106375565-106375765
106376287	chr14:106376287-106376487				106376268	chr14:106376068-106376268
106378136	chr14:106378136-106378336				106378115	chr14:106377915-106378115
106379097	chr14:106379097-106379297				106379080	chr14:106378880-106379080
106380249	chr14:106380249-106380449				106380217	chr14:106380017-106380217
106382716	chr14:106382716-106382916				106382684	chr14:106382484-106382684
106385378	chr14:106385378-106385578				106385360	chr14:106385160-106385360

## Sheet: IgHJ
IgH joining
	5'D-RS sequence	hg19 chr14 (-) start	hg19 chr14 (-) end
IGHJ1	ggtttctgtgcccctggctcagggctgactcaccgtg	106331669	106331706
IGHJ1P	gtgttttggggctaacagcggaagggagagcactggc	106331888	106331924
IGHJ2	tgtttttgtatgggagaagcaggagggcagaggactgtg	106331462	106331499
IGHJ2P	tgttcatgtgccggggacaggctgcgctttagtgtg	106331063	106331100
IGHJ3	ggtttgtgtctgggcaggaacagggactgtgtccctgtg	106330847	106330885
IGHJ3P	ggtttttggactcctgggggtgacttagcagccgtctg	106329676	106329713
IGHJ4	ggtttttgtgcaccccttaatggggcctcccacaatgtg	106330473	106330511
IGHJ5	gttcttgcctggggtcctggcattgttgtcacaatgtg	106330075	106330112
IGHJ6	ggtttttgtggggtgaggatggacattctgccattgtg	106329471	106329508
start positions (in order)	chromosome coordinates of 200bp following start
106329471	chr14:106329471-106329671
106329676	chr14:106329676-106329876
106330075	chr14:106330075-106330275
106330473	chr14:106330473-106330673
106330847	chr14:106330847-106331047
106331063	chr14:106331063-106331263
106331462	chr14:106331462-106331662
106331669	chr14:106331669-106331869
106331888	chr14:106331888-106332088

## Sheet: IgKV
IgK variable
opposing orientation					regular orientation
	RS sequence	hg19 chr2 (+) start	hg19 chr2 (+) end			RS sequence	hg19 chr2 (-) start	hg19 chr2 (-) end
IGKV3D-7	cacagtgattcaacatgaaacaaaaacc	90274238	90274265		IGKV2-40	cacagtggtacagccctgaacagaaacc	89629843	89629870
IGKV1D-8	cacagtgttacacacccgaacaaaaacc	90260251	90260278		IGKV1-39	cacagtgttacaagtcataacataaacc	89619353	89619380
IGKV1D-43	cacagtgttacacacccaaacaaaaacc	90249398	90249425		IGKV1-37	cacagtgttacaaggcataacataaacc	89596991	89597018
IGKV1D-42	cacagggttacaagcctgaacataagcc	90229534	90229561		IGKV1-33	cacagtgtaacaagtcataacataaatc	89567728	89567755
IGKV3D-11	cacagtgattccacatgaaacaaaaacc	90212256	90212283		IGKV2-30	cacagtggtacagccctgaacaaaaacc	89544234	89544261
IGKV1D-13	catagtgttacaaacccgaacataaacc	90193427	90193454		IGKV2-29	cacagtggtacagaccaatacagaaacc	89533636	89533663
IGKV3D-15	cacagtgattcaacatgaaacaaaaacc	90154261	90154288		IGKV2-28	cacagtggtacaacccctaacagaaacc	89521149	89521176
IGKV1D-16	cacagtgttacacacccaaacataaacc	90139583	90139610		IGKV1-27	cactgtgatacaagcccgaacataaacc	89512878	89512905
IGKV1D-17	cacagtgttacacacccgaacataaacc	90122136	90122163		IGKV2-24	cacagtggtacagctctgaacaaaaacc	89475782	89475809
IGKV3D-20	cacagtgattcagcttgaaacaaaaacc	90078314	90078341		IGKV6-21	cactgtgttacaacccagaacaaaaact	89459205	89459232
IGKV6D-21	cactgtgttacaacccagaacaaaaact	90060998	90061025		IGKV3-20	cacagtgattcagcttgaaacaaaaacc	89442027	89442054
IGKV2D-24	cacagtggtacagccctgaacaaaaacc	90044442	90044469		IGKV1-17	cacagtgttacacacccgaacataaaacc	89416803	89416830
IGKV3D-25	catactgattcaacatgcaacaaaaacc	90029069	90029096		IGKV1-16	cacagtgttacacacccaaacataaacc	89399322	89399349
IGKV2D-26	cacagtgctacagccctgagcacaaacc	90025515	90025542		IGKV3-15	cacagtgattcaacatgaaacaaaaacc	89384643	89384670
IGKV1D-27	cactgtgatacaagcccgaacataaacc				IGKV1-13	catagtgttacaaacccgaacataaacc	89345457	89345484
IGKV2D-28	cacagtggtacaacccctaacagaaacc	89999561	89999588		IGKV1-12	cacagtgttaccaacccgaacataaacc	89339691	89339718
IGKV2D-29	cacagtggtacagaccaatacagaaacc	89987082	89987109		IGKV3-11	cacagtgattccacatgaaacaaaaacc	89326638	89326665
IGKV2D-30	cacagtggtacagccctgaacaaaaacc	89976492	89976519		IGKV1-9	cacagtgttacaaacctgaacataaacc	89309449	89309476
IGKV1D-33	cacagtgtaacaagtcataacataaatc	89953358	89953385		IGKV1-8	cacagtgttacacacccaaacaaaaacc	89291898	89291925
IGKV1D-37	cacagtgttacaaggcataacataaacc	89924027	89924054		IGKV3-7	cacagtgattcaacatgaaacaaaaacc	89277957	89277984
IGKV1D-39	cacagtgttacaagtcataacataaacc	89901792	89901819		IGKV1-6	cacagtgttacacacccgaacagaaacc	89265751	89265778
IGKV2D-40	cacagtggtacagccctgaacagaaacc	89891304	89891331		IGKV1-5	cacagtgttacacacccgaacataaacc	89246789	89246816
<<gap>>
IGKV5-2	cacagtgatacaccctgtacaaaaacc
IGKV4-1	cacagtgcttcagcctcgaacacaaacc	89185672	89185699
regular end		opposite start
89629870	chr2:89629670-89629870	90274238	chr2:90274238-90274438
89619380	chr2:89619180-89619380	90260251	chr2:90260251-90260451
89597018	chr2:89596818-89597018	90249398	chr2:90249398-90249598
89567755	chr2:89567555-89567755	90229534	chr2:90229534-90229734
89544261	chr2:89544061-89544261	90212256	chr2:90212256-90212456
89533663	chr2:89533463-89533663	90193427	chr2:90193427-90193627
89521176	chr2:89520976-89521176	90154261	chr2:90154261-90154461
89512905	chr2:89512705-89512905	90139583	chr2:90139583-90139783
89475809	chr2:89475609-89475809	90122136	chr2:90122136-90122336
89459232	chr2:89459032-89459232	90078314	chr2:90078314-90078514
89442054	chr2:89441854-89442054	90060998	chr2:90060998-90061198
89416830	chr2:89416630-89416830	90044442	chr2:90044442-90044642
89399349	chr2:89399149-89399349	90029069	chr2:90029069-90029269
89384670	chr2:89384470-89384670	90025515	chr2:90025515-90025715
89345484	chr2:89345284-89345484	89999561	chr2:89999561-89999761
89339718	chr2:89339518-89339718	89987082	chr2:89987082-89987282
89326665	chr2:89326465-89326665	89976492	chr2:89976492-89976692
89309476	chr2:89309276-89309476	89953358	chr2:89953358-89953558
89291925	chr2:89291725-89291925	89924027	chr2:89924027-89924227
89277984	chr2:89277784-89277984	89901792	chr2:89901792-89901992
89265778	chr2:89265578-89265778	89891304	chr2:89891304-89891504
89246816	chr2:89246616-89246816	89185672	chr2:89185672-89185872

## Sheet: IgKJ
IgK joining
	RS sequence	hg19 chr2 (-) start	hg19 chr2 (-) end
IGKJ1	ggtttctgttcagcaagacaatggagagctctcactgtg	89161436	89161549
IGKJ2	agtttttgtataggagggaagttaagaggaaccattgtg	89161076	89161114
IGKJ3	ggtttttgtaaagggaaaagttaagacgaatcactgtg	89160771	89160808
IGKJ4	ggtttttgttgaggggaaagggtgagatccctcactgtg	89160436	89160474
IGKJ5	gatttttgttaaggggaaagtaattaagttaacactgtg	89160118	89160156
start
89161436	chr2:89161436-89161636
89161076	chr2:89161076-89161276
89160771	chr2:89160771-89160971
89160436	chr2:89160436-89160636
89160118	chr2:89160118-89160318

## Sheet: IgLV
IgL variable
		RS sequence	hg19 chr22 (+) start	hg19 chr22 (+) end
IGLV(I)-70	1	cacagtgctgcaggcacatggggaaccgagacaaaaacc	22380952	22380990
IGLV(IV)-66-1	1	cactgtgctccagacttacggggaagtgagattagaacc	22413218	22413256
IGLV(V)-66	1	ccgtttgggtaaagcacagataaatggggaaatgaggca	22415970	22416008
IGLV(IV)-65	1	cagcactccagacccactgggaggttacaaaaacc	22425123	22425157
IGLV(IV)-64	1	cacaggtggggaagtgggacaaaatctcagcctgctcag	22430094	22430132
IGLV(I)-63	1	cacagtgctccgggttgaagtaagtcagaccaaaaca	22434644	22434680
IGLV1-62	1	tacagtgctccaggcttgcaggggagtgagacaagaacc	22441436	22441474
IGLV8-61	2	cacagtgatttaaacctatgaggaagtgcaactaaaacc	22453623	22453661
IGLV4-60	2	cacagtgatacaggcagatgaggaagtgggacaaaatcc	22517075	22517113
IGLV11-55	1	cacagtgagacagatgaggaagtcggacaaaaaccaagg	22556556	22556594
IGLV10-54	2	cacagtgcctcaggccagtggggaagtgagataaaaact	22569662	22569700
IGLV(IV)-53	1	cactgtgctctaggccaatgggaaaatcccctctgcttg	22574526	22574564
IGLV1-51	2	cacagtgctccagcccaatggggaactgagacaagaacc	22677326	22677364
IGLV1-50	1	cacagtgctccaggcccagggggaggtgagagaagaacc	22682175	22682213
IGLV9-49	2	cacagtgacacaggcagaggggaagtgagacaaaaacc	22698087	22698124
IGLV1-47	2	cacagtgctccaggcccagggggaactgagacaagaacc	22712611	22712649
IGLV7-46	2	cacagtgacagacccatgagaggaaccaagacataaacc	22724456	22724494
IGLV5-45	3	cacagtgacacacacagatggggaagtgggacaaaaacc	22730875	22730913
IGLV7-43	1	cacagtgacagactcataagaggaaccaagacataaacc	22749828	22749866
IGLV1-41	1	cacagtgctccaggccaatggggaactgagacaagaacc	22759054	22759092
IGLV1-40	2	cacagtgctcaggcgtgtgtgtgaactgagacaagaacc	?
IGLV5-39	2	cacagtgacacacacacatggggaagtagacagaaacc	?
IGLV2-33	2	catagtggtccaagttcctagggaactgagaccaaaacc	22931160	22931198
IGLV3-30	2	cacagtgaaacagacagatggggatgtgggacaggaacc	22961682	22961720
IGLV3-27	1	cacagtgacacaggcagatggagaaatgagacacaaacc	23011279	23011317
IGLV3-25	2	cacagtgacacaagcagacagggaagtgagacataaacc	23029746	23029784
IGLV3-24	2	cacagtgacagaggtagatggggaagtgagacacaaacc	23037556	23037594
IGLV2-23	1	cacagtggtccaagttcatggggaactgagaccaaaacc	23040907	23040945
IGLV3-21	2	cacggtgacacaggcagatgaggaagtgagacaaaaaca	23055685	23055723
IGLV(I)-20	1	caccgtggtccaagttcatggggaattgagacccaaacc	23057929	23057967
IGLV3-19	1	cacagtgacacagacagatggggaagtgagacagaaacc	23063554	23063679
IGLV2-18	2	cacagaggtccaagttcctggggaactgagaccaaaacc	23077578	23077616
IGLV3-15	1	cacagtgacacagggagatgaaggagcaaaacacaaaaa	23098327	23098365
IGLV2-14	2	cacagtggtccaagttcctggggaactgagaccaaaacc	23101701	23101739
IGLV3-12	2	cacggtgacacaggcagatggggaagtgagacaaaaaca	23115076	23115114
IGLV3-9	2	cacagtgacacaggcagatgaagaagtgagacacaaacc	?
IGLV2-8	2	cacagtgttttaagtcaatgaggaagtaagaccaaaacc	?
IGLV4-3	1	cacagtgacacagatgaaggggaagtgaggccaaaactc	?
IGLV3-2	2	cacagtgacacagcatacagtgaagtgagatgcaaaccc	23215673	23215711
IGLV3-1	1	cacagtgacacaggcagatgcggaagtgagacagaaacc	23223573	23223611
start
22380952		chr22:22380952-22381152
22413218		chr22:22413218-22413418
22415970		chr22:22415970-22416170
22425123		chr22:22425123-22425323
22430094		chr22:22430094-22430294
22434644		chr22:22434644-22434844
22441436		chr22:22441436-22441636
22453623		chr22:22453623-22453823
22517075		chr22:22517075-22517275
22556556		chr22:22556556-22556756
22569662		chr22:22569662-22569862
22574526		chr22:22574526-22574726
22677326		chr22:22677326-22677526
22682175		chr22:22682175-22682375
22698087		chr22:22698087-22698287
22712611		chr22:22712611-22712811
22724456		chr22:22724456-22724656
22730875		chr22:22730875-22731075
22749828		chr22:22749828-22750028
22759054		chr22:22759054-22759254
22931160		chr22:22931160-22931360
22961682		chr22:22961682-22961882
23011279		chr22:23011279-23011479
23029746		chr22:23029746-23029946
23037556		chr22:23037556-23037756
23040907		chr22:23040907-23041107
23055685		chr22:23055685-23055885
23057929		chr22:23057929-23058129
23063554		chr22:23063554-23063754
23077578		chr22:23077578-23077778
23098327		chr22:23098327-23098527
23101701		chr22:23101701-23101901
23115076		chr22:23115076-23115276
23215673		chr22:23215673-23215873
23223573		chr22:23223573-23223773

## Sheet: IgLJ
IgL joining
	RS sequence	hg19 chr22 (+) start	hg19 chr22 (+) end
IGLJ1	ggttttggtctgagcctcagtcactgtg	23235933	23235960
IGLJ2	ggtttttgtatgagcctgtgtcacagtg	23241770	23241797
IGLJ3	ggtttttgtatgagcctgtgtcacagtg	23247140	23247167
IGLJ4	agtttttgtatgaacctgtgtcaccgca	23252712	23252739
IGLJ5	ggtttttgtatgagcctgtgtcacagca	23256415	23256442
IGLJ6	ggtttgtgtgcagggttatatcacagtg	23260308	23260335
IGLJ7	ggtttgtgtgtggggctgtgtcactgtg	23263542	23263569
end
23235960	chr22:23235760-23235960
23241797	chr22:23241597-23241797
23247167	chr22:23246967-23247167
23252739	chr22:23252539-23252739
23256442	chr22:23256242-23256442
23260335	chr22:23260135-23260335
23263569	chr22:23263369-23263569

## Sheet: TCRAV
	V-RS sequence	hg19 chr14 (+) start	hg19 chr14 (+) end		200bp following start
TRAV1-1	cacagtgactatgaggcctccttaactgtgccaaaattc	22090721	22090759		chr14:22090721-22090921
TRAV1-2	cacggtgactatgaggcctctttagctgcaccaaaattc	22111807	22111845		chr14:22111807-22112007
TRAV2	cacagaggcagggaacccatgaagagctgaacagaaaca	22181067	22181105		chr14:22181067-22181267
TRAV3	cacactgataggggctgcagggggagcagaacacaaact	22192569	22192607		chr14:22192569-22192769
TRAV4	cacagtgagacagatgggcctgcacctgtgccgttttcc	22205265	22205303		chr14:22205265-22205465
TRAV5	cacattgcttctcaggcacctgtatcctgtacccaaacc	22217990	22218028		chr14:22217990-22218190
TRAV6	cacagtagtgccctggcagctgcttcctgcacccaaact	22237321	22237359		chr14:22237321-22237521
TRAV7	cacagtactccctaggcacctgcaacctgtatccaaaca	22251721	22251759		chr14:22251721-22251921
TRAV8-1	cacagtgtctgggactgcaaagggagctgaacacaaact	22266059	22266097		chr14:22266059-22266259
TRAV9-1	cacagtgacagggactgcaggggaagctgagcacaaact	22280150	22280188		chr14:22280150-22280350
TRAV10	cactgtgctccacaggcacttgaagccagtatgcaaacc	22294240	22294278		chr14:22294240-22294440
TRAV11	agtagtgtctccccagcacctgcagcctgtaccataacc	22298225	22298263		chr14:22298225-22298425
TRAV12-1	cacagtgctccccagacacctgcagtctgtacccaaacc	22309957	22309995		chr14:22309957-22310157
TRAV8-2	cacagtgcttgagactgcaggagagctgaacacaagcc	22315404	22315441		chr14:22315404-22315604
TRAV8-3	cacagtgcctgggtctgcagggggagctgaacacaaact	22321184	22321222		chr14:22321184-22321384
TRAV13-1	cacattgcttcccaggcacctgctacccgtacacaaacc	22337547	22337585		chr14:22337547-22337747
TRAV12-2	cacagtgctccccagacacctgcagtctgtacccaaacc	22356683	22356721		chr14:22356683-22356883
TRAV8-4	cacagtgcttgagactgcaggagaggtgaacataaacc	22363211	22363248		chr14:22363211-22363411
TRAV8-5	tcaggaccctgtgataattgtgttaactgcacaaatta	22371779	22371816		chr14:22371779-22371979
TRAV13-2	cacattgctttccaggcatctgtaaccatcacccaaacc	22386932	22386970		chr14:22386932-22387132
TRAV14/DV4	cacagtgacagaactgtcggagggaggtgtacaaaagcc	22392828	22392866		chr14:22392828-22393028
TRAV9-2	cacagtgacagggactgcagggggagctgagcacaaact	22409849	22409887		chr14:22409849-22410049
TRAV15	cacagggtccccaagcacctgcagcctgtaccacaacc	22418878	22418915		chr14:22418878-22419078
TRAV12-3	cacagtgctccccagacacttgcagtctgtacccaaacc	22434291	22434329		chr14:22434291-22434491
TRAV8-6	cacagtgcctgagactgcaggagagctgaacacaaacc	22447361	22447398		chr14:22447361-22447561
TRAV16	cacagtagctggttttgcaaggaagcagaacacaaacc	22459178	22459215		chr14:22459178-22459378
TRAV17	cacagtgttccccaggaacctgcagcctctacgcaaacc	22466408	22466446		chr14:22466408-22466608
TRAV18	cagagtgggagggactgcagcgagagcccagcacaaacc	22471913	22471951		chr14:22471913-22472113
TRAV19	cacagtgagatgggtgcctgtgggagccctacaaaaacc	22476421	22476459		chr14:22476421-22476621
TRAV20	cacagcgttccccaggcacctgcaacttgtatcaaaacc	22509400	22509438		chr14:22509400-22509600
TRAV21	cacagtgcacaacaggcacctgcaaccaatacccaaact	22521316	22521354		chr14:22521316-22521516
TRAV22	cacagtgctccccaggcacctgcggcctgtacacaaacc	22539472	22539510		chr14:22539472-22539672
TRAV23/DV6	cacagtgctccccaggcacctgaagcctgtacccaaacc	22555239	22555277		chr14:22555239-22555439
TRAV25	cacagtgctccccaagcacctgctgcctgtctccaaatc	22580985	22581023		chr14:22580985-22581185
TRAV26-1	cacactgggacagatggggctgcacctgtgcaatatctc	22592244	22592282		chr14:22592244-22592444
TRAV8-7	gactgtgcctgggactgcaggaggagctgaacacaaact	22600997	22601035		chr14:22600997-22601197
TRAV27	cacagtgctcttgaggcacctgctgcctgcacccaaacc	22616588	22616626		chr14:22616588-22616788
TRAV28	cactgtgctcttcagacacctgcagcctatacatgaaac	22623572	22623610		chr14:22623572-22623772
TRAV29/DV5	cacagtgctctccaggcacctgcagcccgtactcaaacc	22631767	22631805		chr14:22631767-22631967
TRAV30	cacagtgatacccaggcctccaagacctgtactcaaacc	22636885	22636923		chr14:22636885-22637085
TRAV31	cactgtgaagaacatgttagaagagccttacaaaaagat	22645762	22645800		chr14:22645762-22645962
TRAV32	cacagaactcttcaggcacctgcaacctgtactcaaacc	22653954	22653992		chr14:22653954-22654154
TRAV33	cacagaagtagaaatgacagtggaagataaacaaaaacc	22658608	22658646		chr14:22658608-22658808
TRAV26-2	cacagtgggacagatggggctgcagctgtgcaatatctc	22671263	22671301		chr14:22671263-22671463
TRAV34	cacagcgatcttcaggcctctatcagctgtctccaaacc	22676026	22676064		chr14:22676026-22676226
TRAV35	cacagtgctccccaaacacctgcagcctgtactcaaact	22690372	22690410		chr14:22690372-22690572
TRAV36/DV7	cacagtgctccctagtcacctgcagcctgtactcaaatt	22695150	22695188		chr14:22695150-22695350
TRAV37	cacagtgcccacagtcacctgcacccggtacctaaagc	22734148	22734185		chr14:22734148-22734348
TRAV38-1	cacaatgagatgagcagcagggagaggcttacagaaacc	22740447	22740485		chr14:22740447-22740647
TRAV38-2/DV8	cacagtgagacaagcaacagggagaggcttacagaaacc	22749632	22749670		chr14:22749632-22749832
TRAV39	cacagtgctcccctgacgccaccagtctgtacccaaacc	22772439	22772477		chr14:22772439-22772639
TRAV40	cactgtgttaaaagcacagtgggagctatacaaaaacc	22783352	22783389		chr14:22783352-22783552
TRAV41	cacagtgctccccaggcacctggagcccgtacctaaact	22789124	22789162		chr14:22789124-22789324

## Sheet: TCRAJ
	J-RS sequence	hg19 chr14 (+) start	hg19 chr14 (+) end		200bp preceeding end
TRAJ61	ggtttttgtaaaggtgcccactcctgtg	22944278	22944305		chr14:22944105-22944305
TRAJ60	gcttttggtaaagggcctgggcactatg	22945268	22945295		chr14:22945095-22945295
TRAJ59	agtttatgtaaaggcagcagctcctgtg	22945515	22945542		chr14:22945342-22945542
TRAJ58	ggtttttgcaaagcccctcagcacagtg	22946668	22946695		chr14:22946495-22946695
TRAJ57	agtatttgtaaagcagtctgtgggggtg	22947833	22947860		chr14:22947660-22947860
TRAJ56	agtttttgtagatcctcgtgtcattgtg	22948482	22948509		chr14:22948309-22948509
TRAJ55	tgatttggaggatggatccctgttagtg	22950658	22950685		chr14:22950485-22950685
TRAJ54	agtttctgtaaagcctcgtgctgtggtg	22951248	22951275		chr14:22951075-22951275
TRAJ53	tgtttctgtaaagccttctgtggctgtg	22951965	22951992		chr14:22951792-22951992
TRAJ52	ggttcttgtaaaggcctccagtgcagtg	22955188	22955215		chr14:22955015-22955215
TRAJ51	agtcgtcgtaaaactccctgaagcaggg	22956143	22956170		chr14:22955970-22956170
TRAJ50	agttattgtaaaggtttggatggctgtg	22957553	22957580		chr14:22957380-22957580
TRAJ49	ggtttttgttgagcttcctatcacagtg	22958448	22958475		chr14:22958275-22958475
TRAJ48	ggtttttgcaatgacttagaacactgtg	22959451	22959478		chr14:22959278-22959478
TRAJ47	tgtttttgtagaggagtttgacgctgtg	22961810	22961837		chr14:22961637-22961837
TRAJ46	tgtttctgtaaagctgctgacagccgtg	22962361	22962388		chr14:22962188-22962388
TRAJ45	agtttatgtaaagggttggcccagagtg	22962883	22962910		chr14:22962710-22962910
TRAJ44	ggtttctgttatgaagcatctcacagtg	22963778	22963805		chr14:22963605-22963805
TRAJ43	ggtttttgttagagcatgtattactgtg	22964868	22964895		chr14:22964695-22964895
TRAJ42	gattattgtaaagccccataggactgtg	22965844	22965871		chr14:22965671-22965871
TRAJ41	gttttttgtttagggagaacgcactgtg	22966614	22966641		chr14:22966441-22966641
TRAJ40	ggtttatgtagagacacataacactgtg	22968644	22968671		chr14:22968471-22968671
TRAJ39	ggtttttgctcagccgaagatcactgtg	22970557	22970584		chr14:22970384-22970584
TRAJ38	ggttttggtaaagctttctatgactgtg	22971187	22971214		chr14:22971014-22971214
TRAJ37	agtttttgtaaagtacagcattagagtg	22972707	22972734		chr14:22972534-22972734
TRAJ36	tgtttttgtactgggcagaaacactgtg	22974068	22974095		chr14:22973895-22974095
TRAJ35	ggtttttgtaaaagaatgagccattgtg	22975601	22975628		chr14:22975428-22975628
TRAJ34	ggtttttgtagatctcagtatcactgtg	22976623	22976650		chr14:22976450-22976650
TRAJ33	ggtttttgttaaggtttttgtgtctgtg	22977559	22977586		chr14:22977386-22977586
TRAJ32	ggttagtgtaaggctctgaaggactgtg	22978297	22978324		chr14:22978124-22978324
TRAJ31	ggtttcagtaaaggcaggaagtgctgtg	22979923	22979950		chr14:22979750-22979950
TRAJ30	agtttttgttatggtcccaatcacagtg	22981806	22981833		chr14:22981633-22981833
TRAJ29	ggtttttgttatggaggaaatcactgtg	22982893	22982920		chr14:22982720-22982920
TRAJ28	ggtttttgcaaagaaaggaaactctgtg	22984573	22984600		chr14:22984400-22984600
TRAJ27	ggttattgcaatagcactaaagactgtg	22985223	22985250		chr14:22985050-22985250
TRAJ26	ggtttttgctgagcccagaaacactgtg	22987396	22987423		chr14:22987223-22987423
TRAJ25	ggtttttgatgctgagataatcactatg	22987762	22987789		chr14:22987589-22987789
TRAJ24	ccattttgtagaggtgtttgtcacagtg	22988919	22988946		chr14:22988746-22988946
TRAJ23	tgtttttgacaggatatgtaacacagtg	22989366	22989393		chr14:22989193-22989393
TRAJ22	tggttttgttgttgagcaaatcatagtg	22990991	22991015		chr14:22990815-22991015
TRAJ21	attttttgtaatgccaataaacatggtg	22992545	22992572		chr14:22992372-22992572
TRAJ20	ggtttgtgtaggcgacctcgcactgtg	22993269	22993295		chr14:22993095-22993295
TRAJ19	tgattttgcagaggacagatgtg	22994210	22994232		chr14:22994032-22994232
TRAJ18	ggttcatgtaaaggggaccagcattgtg	22994592	22994619		chr14:22994419-22994619
TRAJ17	ggtttttgctgggccttaaatcattgtg	22995784	22995811		chr14:22995611-22995811
TRAJ16	ggtttttgtggtacaatagatcactgtg	22997459	22997486		chr14:22997286-22997486
TRAJ15	ggtatttgcagggcctcatttcactgtg	22998552	22998579		chr14:22998379-22998579
TRAJ14	catttttgtcaggcagcacagtgctgtg	22999250	22999277		chr14:22999077-22999277
TRAJ13	tcattttgtaaaggcaggcattacagtg	22999998	23000025		chr14:22999825-23000025
TRAJ12	tgtttttgactgactaagaaacactgtg	23000861	23000888		chr14:23000688-23000888
TRAJ11	catttttgtatggggatttgctatagtg	23001424	23001451		chr14:23001251-23001451
TRAJ10	agtttattgtgaggcatcaaacactgtg	23002417	23002444		chr14:23002244-23002444
TRAJ9	ccattttgtcgcagtgcaaatcactgtg	23004474	23004501		chr14:23004301-23004501
TRAJ8	ccattttgtacagagttatgtcagagtg	23005064	23005091		chr14:23004891-23005091
TRAJ7	ggtttttgtaatacacttacacagtg	23006541	23006566		chr14:23006366-23006566
TRAJ6	ggttttatcaaaggctgtcctcactgtg	23007988	23008015		chr14:23007815-23008015
TRAJ5	ggattttgtactgtgatgtaccagggtg	23009162	23009189		chr14:23008989-23009189
TRAJ4	agttcttgtaaagcaccatctgattgtg	23011114	23011141		chr14:23010941-23011141
TRAJ3	ggttatctcaaagaccttacccacagtg	23012094	23012121		chr14:23011921-23012121
TRAJ2	agtttgtgcaatggtgtcacctacggta	23012987	23013014		chr14:23012814-23013014
TRAJ1	gattctgtaatagagacacggggcatg	23013954	23013980		chr14:23013780-23013980

## Sheet: TCRBV
	V-RS sequence	hg19 chr7 (+) start	hg19 chr7 (+) end
TRBV1	cacagccctgcagagtcaccgcctccctgtgcacaaacc	141999301	141999339
TRBV2	cacagccttgcaaagacaactccagcctgtgcaaaatcc	142001256	142001294
TRBV3-1	cacagccctgcaaagtcactgcatccctgtgcacaaacc	142008872	142008910
TRBV4-1	cacagccttgcagagtcaccgctttcctgtgcagaaacc	142013490	142013528
TRBV5-1	cacagccctacaaagccaaccacattctgtgcacaaacc	142021364	142021402
TRBV6-1	cacagcgctgcatggccgtctcctctctgcacataaagg	142028611	142028649
TRBV4-2	cacagccttgcagagtcaccgctttcctgtgcagaaacc	?
TRBV6-2	cacagtgctgcacggctgtctcctctctgcacagaaagg	?			known indel betw. 4-2 and 7-2
TRBV3-2	cacagccttacagagccactgcatccctgtgcacaaacc	?
TRBV4-3	cacagccttgcagagtcaccgctttcctgtgcagaaacc	?
TRBV6-3	cacagtgctgcacggctgtctcctctctgcacagaaagg	?
TRBV7-2	cacagcatggcacagtcgcctccttcctgctcataaacc	?
TRBV8-1	cgcagccctgcacagccaactgctctctgcacaaaaaag	?
		hg19 chr7 (-) start	hg19 chr7 (-) end
TRBV6-4	cacagtgctgcacagccatctcctctctgtacataaatg	142250664	142250702
TRBV7-3	cacagcatgacacaatcgcctccttcctgctcataaacc	142247070	142247108
TRBV8-2	cgcagccctgcacagccagctgccctctgcacaaaaagg	142245264	142245302
TRBV5-3	cacagccctgcagagtcactggaactctgtgcactaatc	142242242	142242280
TRBV9	cacagccctgcatgagcatcagccttctgtgcaataaca	142239498	142239536
TRBV10-1	cacagtgctgcacagctgcctcctctctgcacataaagg	142231534	142231572
TRBV11-1	cacagcgttgcagagactttctctcctgtgcacaaaac	142223782	142223819
TRBV12-1	cacagcactgcagaatctccccatctctgtgcagaaacc	142216251	142216289
TRBV10-2	cacagtgctgcacagctgcctcctctctgcacggaaacg	142206472	142206510
TRBV11-2	cacagtgtagcagagacacttccctcctgtgcagaaaac	142197531	142197569
TRBV12-2	cacagcgctgcagaatctccccctccctgtgcagaaact	142190599	142190637
TRBV6-5	cacagcgctacaaggccgtctcctctctgcacataaagg	142180476	142180514
TRBV7-4	cacagcgtggcacagtcgcctcctttctgctcacaaacc	142176290	142176328
TRBV5-4	cacagcccggcagagtctctgacattctatacataaact	142168341	142168379
TRBV6-6	cacagcgctacaagaccatctcctctctgcacataaagg	142161892	142161930
TRBV7-5	cacagtgtggcacagtcgtgtccttcctgctcacaaacct	142157337	142157376
TRBV5-5	cacagcccggcagaatcactgacattctgtatataaact	142148889	142148927
TRBV6-7	cacagcgctgcaaggctgtctcctctctgcacataaagg	142143613	142143651
TRBV7-6	cacagtgtggcatagtcgcctccttcctgttcacaaacc	142139239	142139270
TRBV5-6	cacagcccatcagagtcactgacgttctgtatataaact	142131373	142131411
TRBV6-8	cacagcgctacaaggttgtctcctctctgcacataaagg	142124098	142124136
TRBV7-7	cacagcatggcacagtcgcctccttcctgttcacaaacc	142119781	142119819
TRBV5-7	cacagcccagcagagtcactgacattctgtatataaact	142111354	142111392
TRBV6-9	cacagcgctgcaagcctgtctcctctctgcacataaagg	142104082	142104120
TRBV7-8	cacagcatggcacagttgcctccttcctgttcacaaacc	142099416	142099454
TRBV5-8	cacagcccagcagaatcactgacattctgtatataaact	?
TRBV7-9	cacagcatggcacagtcgcctccttcctgctcacaaaccc	?
TRBV13	cacagaccctggagaattactggctttctgtacccaaacc	?
TRBV10-3	cacagtgctgcatggctgcctcctctctgcacgtaaacag	?
TRBV11-3	cacagtgtagcagagacacttccctcctgtgcagaaaac	?
TRBV12-3	cacagcgctgcagaatcacccctttcctgtgcagaaaac	?
TRBV12-4	cacagcgctgcagaatcacccctttcctgtgcagaaacc	?
TRBV12-5	cacagcgctgcagaatcacctgctccctgtgcagaaacc	?
TRBV14	cacagtgcttcacagtcgtgcccttgctgtgcaaaacca	?
TRBV15	cacagagctgcagtgcttcctgctctctgttcataaacc	?
TRBV16	cacagtgttaaatattagctaatcttaggacacagactc	?
TRBV17	cacagcatggctgagtcagttccctccagggtgcaaacc	?
TRBV18	cacattgatgcagagccacatcctctcagtccacaaaca	?
		hg19 chr7 (+) start	hg19 chr7 (+) end
TRBV19	cacagtgaagcacggatgtcgcctctctgtgcataaatg	142327047	142327085
TRBV20-1	cacagcgccaggaggggatcagacaccgcggcaagaacc	142334914	142334952
TRBV21-1	cacagtgccgaatgttagcccttcttagaacacaaactc	142344888	142344926
TRBV22-1	cacaatggaagcacaaccattgtctctctgtgcggaaat	142349700	142349738
TRBV23-1	cacagcactgaaatgtcagttcctcttagcacacaaact	142353965	142354003
TRBV24-1	cacagtgcttcttggccacctgctctctacacagaaaga	142364711	142364749
TRBV25-1	cacagtgctacatggataccgacactccgcacagaaagg	142379077	142379115
TRBVA	cacagcactgcacaggcatgtgctcacctcacaaaatgg	142389692	142389730
TRBV26	catagcactgcatagccatatcctctccacacaaaaaaa	142403996	142404034
TRBV27	cacagtgttgcacagccagctgctctctgcacaaaaaca	142423689	142423727
TRBV28	cacagcgcagcacagccgcatcctctctgcacaaaaaga	142428985	142429023
TRBV29-1	cacagtgcggggcacagatcaaagatctgagcaagaacc	142448742	142448780
		hg19 chr7 (-) start	hg19 chr7 (-) end
TRBV30	cacactgagctgggtggggcagacatctgtgcaaaaacc	142510232	142510270
(+) start	start plus 200bp	(-) end	end minus 200
141999301	chr7:141999301-141999501	142250702	chr7:142250502-142250702
142001256	chr7:142001256-142001456	142247108	chr7:142246908-142247108
142008872	chr7:142008872-142009072	142245302	chr7:142245102-142245302
142013490	chr7:142013490-142013690	142242280	chr7:142242080-142242280
142021364	chr7:142021364-142021564	142239536	chr7:142239336-142239536
142028611	chr7:142028611-142028811	142231572	chr7:142231372-142231572
142327047	chr7:142327047-142327247	142223819	chr7:142223619-142223819
142334914	chr7:142334914-142335114	142216289	chr7:142216089-142216289
142344888	chr7:142344888-142345088	142206510	chr7:142206310-142206510
142349700	chr7:142349700-142349900	142197569	chr7:142197369-142197569
142353965	chr7:142353965-142354165	142190637	chr7:142190437-142190637
142364711	chr7:142364711-142364911	142180514	chr7:142180314-142180514
142379077	chr7:142379077-142379277	142176328	chr7:142176128-142176328
142389692	chr7:142389692-142389892	142168379	chr7:142168179-142168379
142403996	chr7:142403996-142404196	142161930	chr7:142161730-142161930
142423689	chr7:142423689-142423889	142157376	chr7:142157176-142157376
142428985	chr7:142428985-142429185	142148927	chr7:142148727-142148927
142448742	chr7:142448742-142448942	142143651	chr7:142143451-142143651
		142139270	chr7:142139070-142139270
		142131411	chr7:142131211-142131411
		142124136	chr7:142123936-142124136
		142119819	chr7:142119619-142119819
		142111392	chr7:142111192-142111392
		142104120	chr7:142103920-142104120
		142099454	chr7:142099254-142099454
		142510270	chr7:142510070-142510270

[truncated: 9 more sheets: TCRBD, TCRBJ, TCRGV, TCRGJ, TCRDV, TCRDD, TCRDJ, combined intervals, Sheet1]
